# Supplementary material for: Fitness Effects of Mutations: An Assessment of PROVEAN Predictions Using Mutation Accumulation Data
Source: Genome Biol Evol. 2022 Jan 17;14(1):evac004. doi: 10.1093/gbe/evac004 (PMC8790079; doi:10.1093/gbe/evac004)
Supplement: evac004_Supplementary_Data [file evac004_supplementary_data.zip]

Archive with 3 entries (3 files):
- SupplementaryModels.pdf
- TableS1.docx
- PROVEAN_WebOfScience_report.xls
