# Supplementary material for: Fitness Effects of Mutations: An Assessment of PROVEAN Predictions Using Mutation Accumulation Data
Source: Genome Biol Evol. 2022 Jan 17;14(1):evac004. doi: 10.1093/gbe/evac004 (PMC8790079; doi:10.1093/gbe/evac004)
Supplement: evac004_Supplementary_Data [file evac004_supplementary_data.zip › PROVEAN_WebOfScience_report.xls]

## Sheet: savedrecs
Citations of Predicting the Functional Effect of Amino Acid Substitutions and Indels (Cited Title)
Timespan:1900-2021.
Results found	1942
Sum of the Times Cited	36540
Average Citations per Item	18.82
h-index	66
Title	Authors	Corporate Authors	Editors	Book Editors	Source Title	Publication Date	Publication Year	Volume	Issue	Part Number	Supplement	Special Issue	Beginning Page	Ending Page	Article Number	DOI	Conference Title	Conference Date	Total Citations	Average per Year	1900	1901	1902	1903	1904	1905	1906	1907	1908	1909	1910	1911	1912	1913	1914	1915	1916	1917	1918	1919	1920	1921	1922	1923	1924	1925	1926	1927	1928
Standards and guidelines for the interpretation of sequence variants: a joint consensus recommendation of the American College of Medical Genetics and Genomics and the Association for Molecular Pathology	Richards, Sue; Aziz, Nazneen; Bale, Sherri; Bick, David; Das, Soma; Gastier-Foster, Julie; Grody, Wayne W.; Hegde, Madhuri; Lyon, Elaine; Spector, Elaine; Voelkerding, Karl; Rehm, Heidi L.	ACMG Lab Quality Assurance Comm			GENETICS IN MEDICINE	MAY 2015	2015	17	5				405	424		10.1038/gim.2015.30			9642	1377.43	0	0	0	0	0	0	0	0	0	0	0	0	0	0	0	0	0	0	0	0	0	0	0	0	0	0	0	0	0
PROVEAN web server: a tool to predict the functional effect of amino acid substitutions and indels	Choi, Yongwook; Chan, Agnes P.				BIOINFORMATICS	AUG 15 2015	2015	31	16				2745	2747		10.1093/bioinformatics/btv195			1036	148	0	0	0	0	0	0	0	0	0	0	0	0	0	0	0	0	0	0	0	0	0	0	0	0	0	0	0	0	0
The Human Gene Mutation Database: building a comprehensive mutation repository for clinical and molecular genetics, diagnostic testing and personalized genomic medicine	Stenson, Peter D.; Mort, Matthew; Ball, Edward V.; Shaw, Katy; Phillips, Andrew D.; Cooper, David N.				HUMAN GENETICS	JAN 2014	2014	133	1				1	9		10.1007/s00439-013-1358-4			856	107	0	0	0	0	0	0	0	0	0	0	0	0	0	0	0	0	0	0	0	0	0	0	0	0	0	0	0	0	0
The Human Gene Mutation Database: towards a comprehensive repository of inherited mutation data for medical research, genetic diagnosis and next-generation sequencing studies	Stenson, Peter D.; Mort, Matthew; Ball, Edward V.; Evans, Katy; Hayden, Matthew; Heywood, Sally; Hussain, Michelle; Phillips, Andrew D.; Cooper, David N.				HUMAN GENETICS	JUN 2017	2017	136	6				665	677		10.1007/s00439-017-1779-6			636	127.2	0	0	0	0	0	0	0	0	0	0	0	0	0	0	0	0	0	0	0	0	0	0	0	0	0	0	0	0	0
The somatic mutation profiles of 2,433 breast cancers refines their genomic and transcriptomic landscapes	Pereira, Bernard; Chin, Suet-Feung; Rueda, Oscar M.; Vollan, Hans-Kristian Moen; Provenzano, Elena; Bardwell, Helen A.; Pugh, Michelle; Jones, Linda; Russell, Roslin; Sammut, Stephen-John; Tsui, Dana W. Y.; Liu, Bin; Dawson, Sarah-Jane; Abraham, Jean; Northen, Helen; Peden, John F.; Mukherjee, Abhik; Turashvili, Gulisa; Green, Andrew R.; McKinney, Steve; Oloumi, Arusha; Shah, Sohrab; Rosenfeld, N…				NATURE COMMUNICATIONS	MAY 2016	2016	7							11479	10.1038/ncomms11479			624	104	0	0	0	0	0	0	0	0	0	0	0	0	0	0	0	0	0	0	0	0	0	0	0	0	0	0	0	0	0
Standards and Guidelines for the Interpretation and Reporting of Sequence Variants in Cancer A Joint Consensus Recommendation of the Association for Molecular Pathology, American Society of Clinical Oncology, and College of American Pathologists	Li, Marilyn M.; Datto, Michael; Duncavage, Eric J.; Kulkarni, Shashikant; Lindeman, Neal I.; Roy, Somak; Tsimberidou, Apostolia M.; Vnencak-Jones, Cindy L.; Wolff, Daynna J.; Younes, Anas; Nikiforova, Marina N.				JOURNAL OF MOLECULAR DIAGNOSTICS	JAN 2017	2017	19	1				4	23		10.1016/j.jmoldx.2016.10.002			534	106.8	0	0	0	0	0	0	0	0	0	0	0	0	0	0	0	0	0	0	0	0	0	0	0	0	0	0	0	0	0
dbNSFP v3.0: A One-Stop Database of Functional Predictions and Annotations for Human Nonsynonymous and Splice-Site SNVs	Liu, Xiaoming; Wu, Chunlei; Li, Chang; Boerwinkle, Eric				HUMAN MUTATION	MAR 2016	2016	37	3				235	241		10.1002/humu.22932			488	81.33	0	0	0	0	0	0	0	0	0	0	0	0	0	0	0	0	0	0	0	0	0	0	0	0	0	0	0	0	0
A comparative phenotypic and genomic analysis of C57BL/6J and C57BL/6N mouse strains	Simon, Michelle M.; Greenaway, Simon; White, Jacqueline K.; Fuchs, Helmut; Gailus-Durner, Valerie; Wells, Sara; Sorg, Tania; Wong, Kim; Bedu, Elodie; Cartwright, Elizabeth J.; Dacquin, Romain; Djebali, Sophia; Estabel, Jeanne; Graw, Jochen; Ingham, Neil J.; Jackson, Ian J.; Lengeling, Andreas; Mandillo, Silvia; Marvel, Jacqueline; Meziane, Hamid; Preitner, Frederic; Puk, Oliver; Roux, Michel; Ada…				GENOME BIOLOGY	2013	2013	14	7						R82	10.1186/gb-2013-14-7-r82			248	27.56	0	0	0	0	0	0	0	0	0	0	0	0	0	0	0	0	0	0	0	0	0	0	0	0	0	0	0	0	0
Mutational landscape of gingivo-buccal oral squamous cell carcinoma reveals new recurrently-mutated genes and molecular subgroups	Maitra, Arindam; Biswas, Nidhan K.; Amin, Kishore; Kowtal, Pradnya; Kumar, Shantanu; Das, Subrata; Sarin, Rajiv; Majumder, Partha P.; Bagchi, I.; Bairagya, B. B.; Basu, A.; Bhan, M. K.; Chaturvedi, P.; Das, D.; D'Cruz, A.; Dhar, R.; Dutta, D.; Ganguli, D.; Gera, P.; Gupta, T.; Mahapatra, S.; Mujawar, M. H. K.; Mukherjee, S.; Nair, S.; Nikam, S.; Nobre, M.; Patil, A.; Patra, S.; Rama-Gowtham, M.; …	Int Canc Genome Consortium			NATURE COMMUNICATIONS	DEC 2013	2013	4							2873	10.1038/ncomms3873			200	22.22	0	0	0	0	0	0	0	0	0	0	0	0	0	0	0	0	0	0	0	0	0	0	0	0	0	0	0	0	0
The 100-genomes strains, an S. cerevisiae resource that illuminates its natural phenotypic and genotypic variation and emergence as an opportunistic pathogen	Strope, Pooja K.; Skelly, Daniel A.; Kozmin, Stanislav G.; Mahadevan, Gayathri; Stone, Eric A.; Magwene, Paul M.; Dietrich, Fred S.; McCusker, John H.				GENOME RESEARCH	MAY 2015	2015	25	5				762	774		10.1101/gr.185538.114			195	27.86	0	0	0	0	0	0	0	0	0	0	0	0	0	0	0	0	0	0	0	0	0	0	0	0	0	0	0	0	0
Exome sequencing identifies somatic mutations of DDX3X in natural killer/T-cell lymphoma	Jiang, Lu; Gu, Zhao-Hui; Yan, Zi-Xun; Zhao, Xia; Xie, Yin-Yin; Zhang, Zi-Guan; Pan, Chun-Ming; Hu, Yuan; Cai, Chang-Ping; Dong, Ying; Huang, Jin-Yan; Wang, Li; Shen, Yang; Meng, Guoyu; Zhou, Jian-Feng; Hu, Jian-Da; Wang, Jin-Fen; Liu, Yuan-Hua; Yang, Lin-Hua; Zhang, Feng; Wang, Jian-Min; Wang, Zhao; Peng, Zhi-Gang; Chen, Fang-Yuan; Sun, Zi-Min; Ding, Hao; Shi, Ju-Mei; Hou, Jian; Yan, Jin-Song; Sh…				NATURE GENETICS	SEP 2015	2015	47	9				1061	+		10.1038/ng.3358			184	26.29	0	0	0	0	0	0	0	0	0	0	0	0	0	0	0	0	0	0	0	0	0	0	0	0	0	0	0	0	0
Next-Generation Sequencing of Pulmonary Sarcomatoid Carcinoma Reveals High Frequency of Actionable MET Gene Mutations	Liu, Xuewen; Jia, Yuxia; Stoopler, Mark B.; Shen, Yufeng; Cheng, Haiying; Chen, Jinli; Mansukhani, Mahesh; Koul, Sanjay; Halmos, Balazs; Borczuk, Alain C.				JOURNAL OF CLINICAL ONCOLOGY	MAR 10 2016	2016	34	8				794	+		10.1200/JCO.2015.62.0674			177	29.5	0	0	0	0	0	0	0	0	0	0	0	0	0	0	0	0	0	0	0	0	0	0	0	0	0	0	0	0	0
Contribution of Germline Mutations in the RAD51B, RAD51C, and RAD51D Genes to Ovarian Cancer in the Population	Song, Honglin; Dicks, Ed; Ramus, Susan J.; Tyrer, Jonathan P.; Intermaggio, Maria P.; Hayward, Jane; Edlund, Christopher K.; Conti, David; Harrington, Patricia; Fraser, Lindsay; Philpott, Susan; Anderson, Christopher; Rosenthal, Adam; Gentry-Maharaj, Aleksandra; Bowtell, David D.; Alsop, Kathryn; Cicek, Mine S.; Cunningham, Julie M.; Fridley, Brooke L.; Alsop, Jennifer; Jimenez-Linan, Mercedes; H…				JOURNAL OF CLINICAL ONCOLOGY	SEP 10 2015	2015	33	26				2901	+		10.1200/JCO.2015.61.2408			171	24.43	0	0	0	0	0	0	0	0	0	0	0	0	0	0	0	0	0	0	0	0	0	0	0	0	0	0	0	0	0
Comparative analysis of the domestic cat genome reveals genetic signatures underlying feline biology and domestication	Montague, Michael J.; Li, Gang; Gandolfi, Barbara; Khan, Razib; Aken, Bronwen L.; Searle, Steven M. J.; Minx, Patrick; Hillier, LaDeana W.; Koboldt, Daniel C.; Davis, Brian W.; Driscoll, Carlos A.; Barr, Christina S.; Blackistone, Kevin; Quilez, Javier; Lorente-Galdos, Belen; Marques-Bonet, Tomas; Alkan, Can; Thomas, Gregg W. C.; Hahn, Matthew W.; Menotti-Raymond, Marilyn; O'Brien, Stephen J.; Wi…				PROCEEDINGS OF THE NATIONAL ACADEMY OF SCIENCES OF THE UNITED STATES OF AMERICA	DEC 2 2014	2014	111	48				17230	17235		10.1073/pnas.1410083111			159	19.88	0	0	0	0	0	0	0	0	0	0	0	0	0	0	0	0	0	0	0	0	0	0	0	0	0	0	0	0	0
Solving Glycosylation Disorders: Fundamental Approaches Reveal Complicated Pathways	Freeze, Hudson H.; Chong, Jessica X.; Bamshad, Michael J.; Ng, Bobby G.				AMERICAN JOURNAL OF HUMAN GENETICS	FEB 6 2014	2014	94	2				161	175		10.1016/j.ajhg.2013.10.024			152	19	0	0	0	0	0	0	0	0	0	0	0	0	0	0	0	0	0	0	0	0	0	0	0	0	0	0	0	0	0
Pericyte degeneration causes white matter dysfunction in the mouse central nervous system	Montagne, Axel; Nikolakopoulou, Angeliki M.; Zhao, Zhen; Sagare, Abhay P.; Si, Gabriel; Lazic, Divna; Barnes, Samuel R.; Daianu, Madelaine; Ramanathan, Anita; Go, Ariel; Lawson, Erica J.; Wang, Yaoming; Mack, William J.; Thompson, Paul M.; Schneider, Julie A.; Varkey, Jobin; Langen, Ralf; Mullins, Eric; Jacobs, Russell E.; Zlokovic, Berislav V.				NATURE MEDICINE	MAR 2018	2018	24	3				326	+		10.1038/nm.4482			151	37.75	0	0	0	0	0	0	0	0	0	0	0	0	0	0	0	0	0	0	0	0	0	0	0	0	0	0	0	0	0
Recurrent DGCR8, DROSHA, and SIX Homeodomain Mutations in Favorable Histology Wilms Tumors	Walz, Amy L.; Ooms, Ariadne; Gadd, Samantha; Gerhard, Daniela S.; Smith, Malcolm A.; Auvil, Jamie M. Guidry; Meerzaman, Daoud; Chen, Qing-Rong; Hsu, Chih Hao; Yan, Chunhua; Cu Nguyen; Hu, Ying; Bowlby, Reanne; Brooks, Denise; Ma, Yussanne; Mungall, Andrew J.; Moore, Richard A.; Schein, Jacqueline; Marra, Marco A.; Huff, Vicki; Dome, Jeffrey S.; Chi, Yueh-Yun; Mullighan, Charles G.; Ma, Jing; Whee…				CANCER CELL	FEB 9 2015	2015	27	2				286	297		10.1016/j.ccell.2015.01.003			140	20	0	0	0	0	0	0	0	0	0	0	0	0	0	0	0	0	0	0	0	0	0	0	0	0	0	0	0	0	0
Computational approaches in target identification and drug discovery	Katsila, Theodora; Spyroulias, Georgios A.; Patrinos, George P.; Matsoukas, Minos-Timotheos				COMPUTATIONAL AND STRUCTURAL BIOTECHNOLOGY JOURNAL	2016	2016	14					177	184		10.1016/j.csbj.2016.04.004			129	21.5	0	0	0	0	0	0	0	0	0	0	0	0	0	0	0	0	0	0	0	0	0	0	0	0	0	0	0	0	0
Genomic Profiling of Adult and Pediatric B-cell Acute Lymphoblastic Leukemia	Liu, Yuan-Fang; Wang, Bai-Yan; Zhang, Wei-Na; Huang, Jin-Yan; Li, Ben-Shang; Zhang, Ming; Jiang, Lu; Li, Jian-Feng; Wang, Ming-Jie; Dai, Yu-Jun; Zhang, Zi-Guan; Wang, Qiang; Kong, Jie; Chen, Bing; Zhu, Yong-Mei; Weng, Xiang-Qin; Shen, Zhi-Xiang; Li, Jun-Min; Wang, Jin; Yan, Xiao-Jing; Li, Yan; Liang, Ying-Min; Liu, Li; Chen, Xie-Qun; Zhang, Wang-Gang; Yan, Jin-Song; Hu, Jian-Da; Shen, Shu-Hong; C…				EBIOMEDICINE	JUN 2016	2016	8					173	183		10.1016/j.ebiom.2016.04.038			127	21.17	0	0	0	0	0	0	0	0	0	0	0	0	0	0	0	0	0	0	0	0	0	0	0	0	0	0	0	0	0
Pulmonary Arterial Hypertension: A Current Perspective on Established and Emerging Molecular Genetic Defects	Machado, Rajiv D.; Southgate, Laura; Eichstaedt, Christina A.; Aldred, Micheala A.; Austin, Eric D.; Best, D. Hunter; Chung, Wendy K.; Benjamin, Nicola; Elliott, C. Gregory; Eyries, Melanie; Fischer, Christine; Graef, Stefan; Hinderhofer, Katrin; Humbert, Marc; Keiles, Steven B.; Loyd, James E.; Morrell, Nicholas W.; Newman, John H.; Soubrier, Florent; Trembath, Richard C.; Viales, Rebecca Rodrig…				HUMAN MUTATION	DEC 2015	2015	36	12				1113	1127		10.1002/humu.22904			127	18.14	0	0	0	0	0	0	0	0	0	0	0	0	0	0	0	0	0	0	0	0	0	0	0	0	0	0	0	0	0
A Children's Oncology Group and TARGET initiative exploring the genetic landscape of Wilms tumor	Gadd, Samantha; Huff, Vicki; Walz, Amy L.; Ooms, Ariadne H. A. G.; Armstrong, Amy E.; Gerhard, Daniela S.; Smith, Malcolm A.; Auvil, Jaime M. Guidry; Meerzaman, Daoud; Chen, Qing-Rong; Hsu, Chih Hao; Yan, Chunhua; Nguyen, Cu; Hu, Ying; Hermida, Leandro C.; Davidsen, Tanja; Gesuwan, Patee; Ma, Yussanne; Zong, Zusheng; Mungall, Andrew J.; Moore, Richard A.; Marra, Marco A.; Dome, Jeffrey S.; Mullig…				NATURE GENETICS	OCT 2017	2017	49	10				1487	+		10.1038/ng.3940			123	24.6	0	0	0	0	0	0	0	0	0	0	0	0	0	0	0	0	0	0	0	0	0	0	0	0	0	0	0	0	0
NEK1 variants confer susceptibility to amyotrophic lateral sclerosis	Kenna, Kevin P.; van Doormaal, Perry T. C.; Dekker, Annelot M.; Ticozzi, Nicola; Kenna, Brendan J.; Diekstra, Frank P.; van Rheenen, Wouter; van Eijk, Kristel R.; Jones, Ashley R.; Keaglel, Pamela; Shatunov, Aleksey; Sproviero, William; Smiths, Bradley N.; van Es, Michael A.; Topps, Simon D.; Kenna, Aoife; Miller, Jack W.; Fallini, Claudia; Tiloca, Cinzia; McLaughlin, Russell L.; Vance, Caroline;…	SLAGEN Consortium			NATURE GENETICS	SEP 2016	2016	48	9				1037	+		10.1038/ng.3626			119	19.83	0	0	0	0	0	0	0	0	0	0	0	0	0	0	0	0	0	0	0	0	0	0	0	0	0	0	0	0	0
Comprehensive Functional Annotation of 77 Prostate Cancer Risk Loci	Hazelett, Dennis J.; Rhie, Suhn Kyong; Gaddis, Malaina; Yan, Chunli; Lakeland, Daniel L.; Coetzee, Simon G.; Henderson, Brian E.; Noushmehr, Houtan; Cozen, Wendy; Kote-Jarai, Zsofia; Eeles, Rosalind A.; Easton, Douglas F.; Haiman, Christopher A.; Lu, Wange; Farnham, Peggy J.; Coetzee, Gerhard A.	Ellipse GAME-ON Consortium; Practical Consortium			PLOS GENETICS	JAN 2014	2014	10	1						e1004102	10.1371/journal.pgen.1004102			119	14.88	0	0	0	0	0	0	0	0	0	0	0	0	0	0	0	0	0	0	0	0	0	0	0	0	0	0	0	0	0
A precise spacing between the NPA domains of aquaporins is essential for silicon permeability in plants	Deshmukh, Rupesh Kailasrao; Vivancos, Julien; Ramakrishnan, Gowsica; Guerin, Valerie; Carpentier, Gabriel; Sonah, Humira; Labbe, Caroline; Isenring, Paul; Belzile, Francois J.; Belanger, Richard R.				PLANT JOURNAL	AUG 2015	2015	83	3				489	500		10.1111/tpj.12904			114	16.29	0	0	0	0	0	0	0	0	0	0	0	0	0	0	0	0	0	0	0	0	0	0	0	0	0	0	0	0	0
Parallel Compensatory Evolution Stabilizes Plasmids across the Parasitism-Mutualism Continuum	Harrison, Ellie; Guymer, David; Spiers, Andrew J.; Paterson, Steve; Brockhurst, Michael A.				CURRENT BIOLOGY	AUG 3 2015	2015	25	15				2034	2039		10.1016/j.cub.2015.06.024			110	15.71	0	0	0	0	0	0	0	0	0	0	0	0	0	0	0	0	0	0	0	0	0	0	0	0	0	0	0	0	0
Genetics and the conservation of natural populations: allozymes to genomes	Allendorf, Fred W.				MOLECULAR ECOLOGY	JAN 2017	2017	26	2				420	430		10.1111/mec.13948			108	21.6	0	0	0	0	0	0	0	0	0	0	0	0	0	0	0	0	0	0	0	0	0	0	0	0	0	0	0	0	0
Targeted sequencing of refractory myeloma reveals a high incidence of mutations in CRBN and Ras pathway genes	Kortum, K. Martin; Mai, Elias K.; Hanafiah, Nur H.; Shi, Chang-Xi; Zhu, Yuan-Xiao; Bruins, Laura; Barrio, Santiago; Jedlowski, Patrick; Merz, Maximilian; Xu, Jing; Stewart, Robert A.; Andrulis, Mindaugas; Jauch, Anna; Hillengass, Jens; Goldschmidt, Hartmut; Bergsagel, P. Leif; Braggio, Esteban; Stewart, A. Keith; Raab, Marc S.				BLOOD	SEP 1 2016	2016	128	9				1226	1233		10.1182/blood-2016-02-698092			106	17.67	0	0	0	0	0	0	0	0	0	0	0	0	0	0	0	0	0	0	0	0	0	0	0	0	0	0	0	0	0
Settling the score: variant prioritization and Mendelian disease	Eilbeck, Karen; Quinlan, Aaron; Yandell, Mark				NATURE REVIEWS GENETICS	OCT 2017	2017	18	10				599	612		10.1038/nrg.2017.52			105	21	0	0	0	0	0	0	0	0	0	0	0	0	0	0	0	0	0	0	0	0	0	0	0	0	0	0	0	0	0
Genomics advances the study of inbreeding depression in the wild	Kardos, Marty; Taylor, Helen R.; Ellegren, Hans; Luikart, Gordon; Allendorf, Fred W.				EVOLUTIONARY APPLICATIONS	DEC 2016	2016	9	10				1205	1218		10.1111/eva.12414			102	17	0	0	0	0	0	0	0	0	0	0	0	0	0	0	0	0	0	0	0	0	0	0	0	0	0	0	0	0	0
Genomic landscapes of breast fibroepithelial tumors	Tan, Jing; Ong, Choon Kiat; Lim, Weng Khong; Ng, Cedric Chuan Young; Thike, Aye Aye; Ng, Ley Moy; Rajasegaran, Vikneswari; Myint, Swe Swe; Nagarajan, Sanjanaa; Thangaraju, Saranya; Dey, Sucharita; Nasir, Nur Diyana Md; Wijaya, Giovani Claresta; Lim, Jing Quan; Huang, Dachuan; Li, Zhimei; Wong, Bernice Huimin; Chan, Jason Yong Sheng; McPherson, John R.; Cutcutache, Ioana; Poore, Gregory; Tay, Su T…				NATURE GENETICS	NOV 2015	2015	47	11				1341	+		10.1038/ng.3409			101	14.43	0	0	0	0	0	0	0	0	0	0	0	0	0	0	0	0	0	0	0	0	0	0	0	0	0	0	0	0	0
The genetic basis of parental care evolution in monogamous mice	Bendesky, Andres; Kwon, Young-Mi; Lassance, Jean-Marc; Lewarch, Caitlin L.; Yao, Shenqin; Peterson, Brant K.; He, Meng Xiao; Dulac, Catherine; Hoekstra, Hopi E.				NATURE	APR 27 2017	2017	544	7651				434	+		10.1038/nature22074			100	20	0	0	0	0	0	0	0	0	0	0	0	0	0	0	0	0	0	0	0	0	0	0	0	0	0	0	0	0	0
Novel somatic and germline mutations in intracranial germ cell tumours	Wang, Linghua; Yamaguchi, Shigeru; Burstein, Matthew D.; Terashima, Keita; Chang, Kyle; Ng, Ho-Keung; Nakamura, Hideo; He, Zongxiao; Doddapaneni, Harshavardhan; Lewis, Lora; Wang, Mark; Suzuki, Tomonari; Nishikawa, Ryo; Natsume, Atsushi; Terasaka, Shunsuke; Dauser, Robert; Whitehead, William; Adekunle, Adesina; Sun, Jiayi; Qiao, Yi; Marth, Gabor; Muzny, Donna M.; Gibbs, Richard A.; Leal, Suzanne …				NATURE	JUL 10 2014	2014	511	7508				241	+		10.1038/nature13296			98	12.25	0	0	0	0	0	0	0	0	0	0	0	0	0	0	0	0	0	0	0	0	0	0	0	0	0	0	0	0	0
A Novel Germline Mutation in BAP1 Predisposes to Familial Clear-Cell Renal Cell Carcinoma	Farley, Megan N.; Schmidt, Laura S.; Mester, Jessica L.; Pena-Llopis, Samuel; Pavia-Jimenez, Andrea; Christie, Alana; Vocke, Cathy D.; Ricketts, Christopher J.; Peterson, James; Middelton, Lindsay; Kinch, Lisa; Grishin, Nick; Merino, Maria J.; Metwalli, Adam R.; Xing, Chao; Xie, Xian-Jin; Dahia, Patricia L. M.; Eng, Charis; Linehan, W. Marston; Brugarolas, James				MOLECULAR CANCER RESEARCH	SEP 2013	2013	11	9				1061	1071		10.1158/1541-7786.MCR-13-0111			98	10.89	0	0	0	0	0	0	0	0	0	0	0	0	0	0	0	0	0	0	0	0	0	0	0	0	0	0	0	0	0
The African Turquoise Killifish Genome Provides Insights into Evolution and Genetic Architecture of Lifespan	Valenzano, Dario Riccardo; Benayoun, Berenice A.; Singh, Param Priya; Zhang, Elisa; Etter, Paul D.; Hu, Chi-Kuo; Clement-Ziza, Mathieu; Willemsen, David; Cui, Rongfeng; Harel, Itamar; Machado, Ben E.; Yee, Muh-Ching; Sharp, Sabrina C.; Bustamante, Carlos D.; Beyer, Andreas; Johnson, Eric A.; Brunet, Anne				CELL	DEC 6 2015	2015	163	6				1539	1554		10.1016/j.cell.2015.11.008			95	13.57	0	0	0	0	0	0	0	0	0	0	0	0	0	0	0	0	0	0	0	0	0	0	0	0	0	0	0	0	0
Comparative Functional Analysis of DPYD Variants of Potential Clinical Relevance to Dihydropyrimidine Dehydrogenase Activity	Offer, Steven M.; Fossum, Croix C.; Wegner, Natalie J.; Stuflesser, Alexander J.; Butterfield, Gabriel L.; Diasio, Robert B.				CANCER RESEARCH	MAY 1 2014	2014	74	9				2545	2554		10.1158/0008-5472.CAN-13-2482			94	11.75	0	0	0	0	0	0	0	0	0	0	0	0	0	0	0	0	0	0	0	0	0	0	0	0	0	0	0	0	0
Clinical and pathological impact of VHL, PBRM1, BAP1, SETD2, KDM6A, and JARID1c in clear cell renal cell carcinoma	Gossage, Lucy; Murtaza, Muhammed; Slatter, Andrew F.; Lichtenstein, Conrad P.; Warren, Anne; Haynes, Beverley; Marass, Francesco; Roberts, Ian; Shanahan, Susan J.; Claas, Andreas; Dunham, Andrew; May, Andrew P.; Rosenfeld, Nitzan; Forshew, Tim; Eisen, Tim				GENES CHROMOSOMES & CANCER	JAN 2014	2014	53	1				38	51		10.1002/gcc.22116			93	11.63	0	0	0	0	0	0	0	0	0	0	0	0	0	0	0	0	0	0	0	0	0	0	0	0	0	0	0	0	0
The genetic landscape of endometrial clear cell carcinomas	DeLair, Deborah F.; Burke, Kathleen A.; Selenica, Pier; Lim, Raymond S.; Scott, Sasinya N.; Middha, Sumit; Mohanty, Abhinita S.; Cheng, Donavan T.; Berger, Michael F.; Soslow, Robert A.; Weigelt, Britta				JOURNAL OF PATHOLOGY	OCT 2017	2017	243	2				230	241		10.1002/path.4947			92	18.4	0	0	0	0	0	0	0	0	0	0	0	0	0	0	0	0	0	0	0	0	0	0	0	0	0	0	0	0	0
Somatic aberrations of mismatch repair genes as a cause of microsatellite-unstable cancers	Geurts-Giele, Willemina R. R.; Leenen, Celine H. M.; Dubbink, Hendrikus J.; Meijssen, Isabelle C.; Post, Edward; Sleddens, Hein F. B. M.; Kuipers, Ernst J.; Goverde, Anne; van den Ouweland, Ans M. W.; van Lier, Margot G. F.; Steyerberg, Ewout W.; van Leerdam, Monique E.; Wagner, Anja; Dinjens, Winand N. M.				JOURNAL OF PATHOLOGY	DEC 2014	2014	234	4				548	559		10.1002/path.4419			92	11.5	0	0	0	0	0	0	0	0	0	0	0	0	0	0	0	0	0	0	0	0	0	0	0	0	0	0	0	0	0
Mutations in IFT172 cause isolated retinal degeneration and Bardet-Biedl syndrome	Bujakowska, Kinga M.; Zhang, Qi; Siemiatkowska, Anna M.; Liu, Qin; Place, Emily; Falk, Marni J.; Consugar, Mark; Lancelot, Marie-Elise; Antonio, Aline; Lonjou, Christine; Carpentier, Wassila; Mohand-Said, Saddek; den Hollander, Anneke I.; Cremers, Frans P. M.; Leroy, Bart P.; Gai, Xiaowu; Sahel, Jose-Alain; van den Born, L. Ingeborgh; Collin, Rob W. J.; Zeitz, Christina; Audo, Isabelle; Pierce, E…				HUMAN MOLECULAR GENETICS	JAN 1 2015	2015	24	1				230	242		10.1093/hmg/ddu441			90	12.86	0	0	0	0	0	0	0	0	0	0	0	0	0	0	0	0	0	0	0	0	0	0	0	0	0	0	0	0	0
Genomic and functional analyses of Mycobacterium tuberculosis strains implicate ald in D-cycloserine resistance	Desjardins, Christopher A.; Cohen, Keira A.; Munsamy, Vanisha; Abeel, Thomas; Maharaj, Kashmeel; Walker, Bruce J.; Shea, Terrance P.; Almeida, Deepak V.; Manson, Abigail L.; Salazar, Alex; Padayatchi, Nesri; O'Donnell, Max R.; Mlisana, Koleka P.; Wortman, Jennifer; Birren, Bruce W.; Grosset, Jacques; Earl, Ashlee M.; Pym, Alexander S.				NATURE GENETICS	MAY 2016	2016	48	5				544	+		10.1038/ng.3548			86	14.33	0	0	0	0	0	0	0	0	0	0	0	0	0	0	0	0	0	0	0	0	0	0	0	0	0	0	0	0	0
Molecular-defined clonal evolution in patients with chronic myeloid leukemia independent of the BCR-ABL status	Schmidt, M.; Rinke, J.; Schaefer, V.; Schnittger, S.; Kohlmann, A.; Obstfelder, E.; Kunert, C.; Ziermann, J.; Winkelmann, N.; Eigendorff, E.; Haferlach, T.; Haferlach, C.; Hochhaus, A.; Ernst, T.				LEUKEMIA	DEC 2014	2014	28	12				2292	2299		10.1038/leu.2014.272			86	10.75	0	0	0	0	0	0	0	0	0	0	0	0	0	0	0	0	0	0	0	0	0	0	0	0	0	0	0	0	0
RNF213 Rare Variants in an Ethnically Diverse Population With Moyamoya Disease	Cecchi, Alana C.; Guo, Dongchuan; Ren, Zhao; Flynn, Kelly; Santos-Cortez, Regie Lyn P.; Leal, Suzanne M.; Wang, Gao T.; Regalado, Ellen S.; Steinberg, Gary K.; Shendure, Jay; Bamshad, Michael J.; Grotta, James C.; Nickerson, Deborah A.; Pannu, Hariyadarshi; Milewicz, Dianna M.	Univ Washington			STROKE	NOV 2014	2014	45	11				3200	3207		10.1161/STROKEAHA.114.006244			85	10.63	0	0	0	0	0	0	0	0	0	0	0	0	0	0	0	0	0	0	0	0	0	0	0	0	0	0	0	0	0
Benchmarking mutation effect prediction algorithms using functionally validated cancer-related missense mutations	Martelotto, Luciano G.; Ng, Charlotte K. Y.; De Filippo, Maria R.; Zhang, Yan; Piscuoglio, Salvatore; Lim, Raymond S.; Shen, Ronglai; Norton, Larry; Reis-Filho, Jorge S.; Weigelt, Britta				GENOME BIOLOGY	2014	2014	15	10						484	10.1186/s13059-014-0484-1			83	10.38	0	0	0	0	0	0	0	0	0	0	0	0	0	0	0	0	0	0	0	0	0	0	0	0	0	0	0	0	0
Evaluation of in silico algorithms for use with ACMG/AMP clinical variant interpretation guidelines	Ghosh, Rajarshi; Oak, Ninad; Plon, Sharon E.				GENOME BIOLOGY	NOV 28 2017	2017	18							225	10.1186/s13059-017-1353-5			82	16.4	0	0	0	0	0	0	0	0	0	0	0	0	0	0	0	0	0	0	0	0	0	0	0	0	0	0	0	0	0
JAK3 mutants transform hematopoietic cells through JAK1 activation, causing T-cell acute lymphoblastic leukemia in a mouse model	Degryse, Sandrine; de Bock, Charles E.; Cox, Luk; Demeyer, Sofie; Gielen, Olga; Mentens, Nicole; Jacobs, Kris; Geerdens, Ellen; Gianfelici, Valentina; Hulselmans, Gert; Fiers, Mark; Aerts, Stein; Meijerink, Jules P.; Tousseyn, Thomas; Cools, Jan				BLOOD	NOV 13 2014	2014	124	20				3092	3100		10.1182/blood-2014-04-566687			80	10	0	0	0	0	0	0	0	0	0	0	0	0	0	0	0	0	0	0	0	0	0	0	0	0	0	0	0	0	0
UMD-Predictor: A High-Throughput Sequencing Compliant System for Pathogenicity Prediction of any Human cDNA Substitution	Salgado, David; Desvignes, Jean-Pierre; Rai, Ghadi; Blanchard, Arnaud; Miltgen, Morgane; Pinard, Amelie; Levy, Nicolas; Collod-Beroud, Gwenaelle; Beroud, Christophe				HUMAN MUTATION	MAY 2016	2016	37	5				439	446		10.1002/humu.22965			78	13	0	0	0	0	0	0	0	0	0	0	0	0	0	0	0	0	0	0	0	0	0	0	0	0	0	0	0	0	0
Positive and purifying selection in mitochondrial genomes of a bird with mitonuclear discordance	Morales, Hernan E.; Pavlova, Alexandra; Joseph, Leo; Sunnucks, Paul				MOLECULAR ECOLOGY	JUN 2015	2015	24	11				2820	2837		10.1111/mec.13203			78	11.14	0	0	0	0	0	0	0	0	0	0	0	0	0	0	0	0	0	0	0	0	0	0	0	0	0	0	0	0	0
Mutation Update for Kabuki Syndrome Genes KMT2D and KDM6A and Further Delineation of X-Linked Kabuki Syndrome Subtype 2	Boegershausen, Nina; Gatinois, Vincent; Riehmer, Vera; Kayserili, Huelya; Becker, Jutta; Thoenes, Michaela; Simsek-Kiper, Pelin OEzlem; Barat-Houari, Mouna; Elcioglu, Nursel H.; Wieczorek, Dagmar; Tinschert, Sigrid; Sarrabay, Guillaume; Strom, Tim M.; Fabre, Aurelie; Baynam, Gareth; Sanchez, Elodie; Nuernberg, Gudrun; Altunoglu, Umut; Capri, Yline; Isidor, Bertrand; Lacombe, Didier; Corsini, Caro…				HUMAN MUTATION	SEP 2016	2016	37	9				847	864		10.1002/humu.23026			75	12.5	0	0	0	0	0	0	0	0	0	0	0	0	0	0	0	0	0	0	0	0	0	0	0	0	0	0	0	0	0
Functional annotation of colon cancer risk SNPs	Yao, Lijing; Tak, Yu Gyoung; Berman, Benjamin P.; Farnham, Peggy J.				NATURE COMMUNICATIONS	SEP 2014	2014	5							5114	10.1038/ncomms6114			75	9.38	0	0	0	0	0	0	0	0	0	0	0	0	0	0	0	0	0	0	0	0	0	0	0	0	0	0	0	0	0
Candidate gene association studies: a comprehensive guide to useful in silico tools	Patnala, Radhika; Clements, Judith; Batra, Jyotsna				BMC GENETICS	MAY 9 2013	2013	14							39	10.1186/1471-2156-14-39			75	8.33	0	0	0	0	0	0	0	0	0	0	0	0	0	0	0	0	0	0	0	0	0	0	0	0	0	0	0	0	0
[truncated: 93 more columns]
